# Supplementary material for: Evaluation of the Immunogenicity of a Pool of Recombinant Lactococcus lactis Expressing Eight Antigens of African Swine Fever Virus in a Mouse Model
Source: Vet Sci. 2025 Feb 7;12(2):140. doi: 10.3390/vetsci12020140 (PMC11861804; doi:10.3390/vetsci12020140)
Supplement: Supplementary file 1 [file vetsci-12-00140-s001.zip]

Archive with 1 entries (1 files):
- vetsci-3371820-supplementary.pdf
